# Supplementary material for: Unraveling Heat Tolerance in Upland Cotton (Gossypium hirsutum L.) Using Univariate and Multivariate Analysis
Source: Front Plant Sci. 2022 Jan 13;12:727835. doi: 10.3389/fpls.2021.727835 (PMC8792985; doi:10.3389/fpls.2021.727835)
Supplement: Supplementary Table 1A — Temperature recorded in the tunnel during experiments. [file Data_Sheet_1.xlsx]

## Sheet: Table S1
Table S1a Temperature recorded in the tunnel during experiment
	2018		2019				Table S1b Weather data during crop seasn during 2018 and 2019
	Mini	Max	Mini	Max				Temperature						Avg. Relative Humidity %		Avg Rainfall
Ist Day	33	40	34	41				Max		Mini		Avg
2nd Day	34	39	34	41				2018	2019	2018	2019	2018	2019	2018	2019	2018	2019
3rd Day	35	44	31	42			June	39.8	42.4	27.9	27.4	33.9	34.9	56.5	47.8	92	35.5
4th Day	31	46	32	40			July	38	38	28	28	33	33	70.2	62.7	195.8	102.8
5th Day	31	40	33	46			August	39	38	29.5	28.5	34.2	33.2	67.4	72.5	5.4	80.9
6th Day	33	45	34	44			September	37.2	37.7	25.6	27.8	31.4	32.8	65.1	70.1	41.7	21.8
7th Day	35	42	33	40			October	32.6	32.5	18.7	19.1	25.6	25.8	64.4	70.8	0	28.6
8th Day	33	44	34	44
9th Day	35	50	32	49
10th Day	32	49	32	49
11th Day	35	49	33	50
12th day	32	47	32	49

## Sheet: Table S2
Supplementary Table 2 | Linear mixed-effects model ANOVA for seed cotto
Source	Nparm	DFNum	DFDen	F Ratio	Prob > F
Rep	1	1	99	3.42793	0.0671
Variety	49	49	99	40.7409	<.0001*
Treatment	1	1	99	1041.94	<.0001*
Variety*Treatment	49	49	99	5.17757	<.0001*

## Sheet: Table S3
Table S2 Yield performance of 23 Cotton accessions accessions under Normal and heat stress conditions, and tolerance and susceptibility indices.
Genotype Code	SCY (Normal)	SCY (Heat)	MP	GMP	STI	ASR (SD)
Ghuari-1	64.4	48.55	56.475	55.9162	1.2699	7(6.17)
Badar-1	53.05	35.05	44.05	43.1208	0.75521	15(4.9)
Eagle-2	47.04	47.55	47.295	47.2943	0.908473	5(3.77)
CCRI-24	56.46	54.95	55.705	55.6999	1.26009	3(0.98)
FB-Shaheen	47.2	42.4	44.8	44.7357	0.812834	8(2.5)
FB-Falcon	32.4	30.75	31.575	31.5642	0.404654	16(9.08)
FB-Smart 1	45.76	28.45	37.105	36.0815	0.528765	21(1.42)
JSQ White Gold	38.19	31.35	34.77	34.6014	0.486274	18(5.55)
Ghuari-1 × FB-Falcon	46.5	37.8	42.15	41.9249	0.713902	13(1.83)
Ghuari-1 × FB-Smart 1	57.7	35.25	46.475	45.0991	0.826093	15(7.42)
Ghuari-1 × JSQ White Gold	59.65	42.85	51.25	50.5569	1.03814	10(6.38)
Badar-1 × FB-Falcon	47.46	42.55	45.005	44.938	0.820203	8(1.83)
Badar-1 × FB-Smart 1	44.36	33.2	38.78	38.3765	0.598169	18(2.48)
Badar-1 × JSQ White Gold	41.25	36.2	38.725	38.6426	0.606494	15(5.04)
Eagle-2 × FB-Falcon	49.55	55.1	52.325	52.2514	1.10889	3(2.17)
Eagle-2 × FB-Smart 1	45.06	40.1	42.58	42.5077	0.733888	11(3.3)
Eagle-2 × JSQ White Gold	46.05	38.8	42.425	42.2698	0.725697	12(2.23)
CCRI-24 × FB-Falcon	49.21	33.13	41.17	40.3773	0.662169	18(2.74)
CCRI-24 × FB-Smart 1	49.35	33.7	41.525	40.7811	0.675478	17(2.62)
CCRI-24 × JSQ White Gold	47.76	35.45	41.605	41.1472	0.687661	15(1.49)
FB-Shaheen × FB-Falcon	47.51	37.15	42.33	42.0119	0.716866	13(0.81)
FB-Shaheen × FB-Smart 1	57.45	37.2	47.325	46.2292	0.868015	13(7.04)
FB-Shaheen × JSQ White Gold	67.89	65.95	66.92	66.913	1.81851	2(1.66)
